# Supplementary material for: Nutritional Status as a Risk Factor for Appendiceal Perforation in Pediatric Acute Appendicitis: Systematic Review
Source: Children (Basel). 2026 Feb 26;13(3):326. doi: 10.3390/children13030326 (PMC13025327; doi:10.3390/children13030326)
Supplement: Supplementary file 1 [file children-13-00326-s001.zip]

Archive with 1 entries (1 files):
- children-4165276-supplementary.pdf
